# Supplementary material for: Development and validation of a 3D printed antiviral ventilator filter - a comparative study
Source: BMC Anesthesiol. 2021 Apr 14;21:115. doi: 10.1186/s12871-021-01310-z (PMC8044501; doi:10.1186/s12871-021-01310-z)
Supplement: Supplementary file 1 — Additional file 1. [file 12871_2021_1310_MOESM1_ESM.zip]

Archive with 4 entries (4 files):
- antiviral 1.STL
- antiviral 2.STL
- HME 1.STL
- HME 2.STL
